# Supplementary material for: Diagnostic Accuracy of Abdominal CT for Locally Advanced Colon Tumors: Can We Really Entrust Certain Decisions to the Reliability of CT?
Source: J Clin Med. 2023 Oct 26;12(21):6764. doi: 10.3390/jcm12216764 (PMC10648183; doi:10.3390/jcm12216764)
Supplement: Supplementary file 1 [file jcm-12-06764-s001.zip]

Archive with 1 entries (1 files):
- jcm-2642501-supplementary.pdf
